# Supplementary material for: Degradation of Natural Undaria pinnatifida into Unsaturated Guluronic Acid Oligosaccharides by a Single Alginate Lyase
Source: Mar Drugs. 2024 Oct 2;22(10):453. doi: 10.3390/md22100453 (PMC11509462; doi:10.3390/md22100453)
Supplement: Supplementary file 1 [file marinedrugs-22-00453-s001.zip]

Archive with 1 entries (1 files):
- marinedrugs-3201355-supplementary.pdf
